# Supplementary material for: Using Mobile Devices to Deliver Lifestyle Interventions Targeting At-Risk High School Students: Protocol for a Participatory Design Study
Source: JMIR Res Protoc. 2020 Jan 6;9(1):e14588. doi: 10.2196/14588 (PMC6971512; doi:10.2196/14588)
Supplement: Multimedia Appendix 1 [file resprot_v9i1e14588_app1.xlsx]

## Sheet: Blad1
Interview domains and purpose		Interview questions
I. Making lifestyle changes			Please discuss how you view high school students smoking and drinking habits, level of physical activity and diet.
Purpose: to obtain an in-depth picture of participants			Can you tell us how you look at opportunities and obstacles to make lifestyle changes?
views on and driving forces for lifestyle changes			Can you reason about your own motives, if any, for making lifestyle changes?
II. The mobile phone as a health tool			Please share how you relate to and use your phones on a regular day.
Purpose: to gain an understanding of how participants			Do you use your mobile as a health tool? If so, to what and in what way? If no, can you say something about the reason why?
use their mobile phone in relation to health and lifestyle
III. Intervention content			Please discuss what content you think would be useful to include in a mhealth intervention to promote a healthy lifestyle.
Purpose: to gather overall knowledge on participants thoughts			How do you look at getting support sent via SMS/app mobile phone?
and recomendations the on structure, content and tone			What is important to consider in the designing of an mHealth intervention in order follow the advice given?
			Advantages and disadvantages of the support being delivered via mobile phone?
			What do you thing about sending reminder text messages?
			Frequency of messages? Message quantity vary over time? Timing of messages?
IV. Overall feedback			Is there anything else we havnt covered about living habits and the design of an mHealth intervention that you would like to share?
Purpose: to enable data collection on other issues
not addressed in previous interview questions
V. Visual prototype			Please share your reactions to suggested structure, content, tone, clarity and persuasiveness.
Purpose: to collect feedback on visual design			What do you think about the opportunities for interaction?
solutions and gain knowledge on content and structure			What are your opinion regarding providing individually tailored feedback?
			Please tell us how you percieved the message/content style?
